# Supplementary material for: Testing Explant Sources, Culture Media, and Light Conditions for the Improvement of Organogenesis in Pinus ponderosa (P. Lawson and C. Lawson)
Source: Plants (Basel). 2023 Feb 14;12(4):850. doi: 10.3390/plants12040850 (PMC9966710; doi:10.3390/plants12040850)
Supplement: Supplementary file 1 [file plants-12-00850-s001.zip]

Archive with 1 entries (1 files):
- plants-2205359-supplementary.pdf
